# Supplementary material for: The Molecular Cloning and Functional Analysis of the FAD2 Gene in Hippophe rhamnoids L
Source: Plants (Basel). 2024 Nov 20;13(22):3252. doi: 10.3390/plants13223252 (PMC11598821; doi:10.3390/plants13223252)
Supplement: Supplementary file 1 [file plants-13-03252-s001.zip › Supplementary Table S1.xlsx]

## Sheet: Sheet1
All primer sequences related to this article
Experiment	Name	Sequence（5’→ 3’）		Name	Sequence （5’→ 3’）
Gene cloning and genetic transformation	HrFAD2-1-F	CACCATGGGTGCTGGTGGC		HrFAD2-1-F	GGACTCTTGACCATGGGTGCCGGAGGCAAA
	HrFAD2-1-R	GAAGATCTTCACAGCTTTTTGTACCAG		HrFAD2-1-R	ATTTACCCTCAGATCTCAGAACTCATTCCGGTACCAGA
subcellular localization	HrFAD2-1YA-F	CACCATGGGTGCTGGTGGC		HrFAD2-3YA-F	GGACTCTTGACCATGGGTGCCGGAGGCAAA
	HrFAD2-1YA-R	GAAGATCTTCACAGCTTTTTGTACCAG		HrFAD2-3YA-R	ATTTACCCTCAGATCTCAGAACTCATTCCGGTACCAGA
RT-qPCR	HrFAD2-1Q-F	GTGAGGTAATGATGGGTGGGTGTG		HrFAD2-1Q-F	AGTCATCGCCGTCATCACTCAAAC
	HrFAD2-1Q-R	AAGGGCTTGCTTGGGTTCTATGTG		HrFAD2-1Q-R	AAGCCTTCCTGGTGGATTGTTCAAG
	HrActinQ-F	GCAGCAGGTAGTTGAGGATT		HrFAD3Q-F	GCCACAGAACACACCATCAAAACC
	HrActinQ-R	AAGAAGGGCAGAGAACATGAG		HrFAD3Q-R	AGGGTAAGCAAACACTGGGAAAGG
	HrGAPDHQ-F	TATTTGTCCACGCAGGCTGT		HrLOX1-5Q-F	TCATTTGGGTTGCTTCTGCCTTCC
	HrGAPDHQ-R	ATCTCCTCGTAGGTGGCCTT		HrLOX1-5Q-R	TCTGCTTATGCTTGGTCGGTTTGG
	HrAOCQ-F	TTGGCTGTGACTGGAGGGTCTG		CsACCAQ-F	TCTTCTTCTCACCACATT
	HrAOCQ-R	AGGCTTCCCTTTAAGCACATCAGG		CsACCAQ-R	CTCCGGAGATGGTTGTTGC
	CsFATBQ-F	CTTGATGACAAGACTGCTGACT		CsSCDQ-F	GAAGAAAGGAGAAGGG
	CsFATBQ-R	GTGAGCGACTGAAGGACACT		CsSCDQ-R	CCAAAACACTGTTGGGTT
	CsFAD3Q-F	CGTAGCAATGTGAACGGAGATCCC		CsGPATQ-F	CTGCTCTTGCCGTCGCCGCC
	CsFAD3Q-R	GCCGCCCTTATATCACCGATCTTG		CsGPATQ-R	CACCCTTTTCTGGGCCAT
