# Supplementary material for: The Molecular Cloning and Functional Analysis of the FAD2 Gene in Hippophe rhamnoids L
Source: Plants (Basel). 2024 Nov 20;13(22):3252. doi: 10.3390/plants13223252 (PMC11598821; doi:10.3390/plants13223252)
Supplement: Supplementary file 1 [file plants-13-03252-s001.zip › Supplementary Table S2.xlsx]

## Sheet: Sheet1
Web sites for bioinformatics analysis
secondary structure	http://npsa-prabi.ibcp.fr/cgi-bin/npsa
hydrophilicity analysis	https://web.expasy.org/protscale/
domain analysis	https://www.genome.jp/tools/motif/
signal peptide analysis	http://www.cbs.dtu.dk/services/SignalP/
transmembrane region prediction	http://npsa-prabi.ibcp.fr/cgi-bin/npsa
