# Supplementary material for: The Molecular Cloning and Functional Analysis of the FAD2 Gene in Hippophe rhamnoids L
Source: Plants (Basel). 2024 Nov 20;13(22):3252. doi: 10.3390/plants13223252 (PMC11598821; doi:10.3390/plants13223252)
Supplement: Supplementary file 1 [file plants-13-03252-s001.zip › Supplementary Table S3.xlsx]

## Sheet: Sheet1
FA Quantitative commercial standards
Metabolites	CAS	Molecular formula
Methyl Butyrate	623-42-7	C5H10O2
Methyl Hexanoate	106-70-7	C7H14O2
Methyl Octanoate	111-11-5	C9H18O2
Methyl Decanoate	110-42-9	C11H22O2
Methyl Undecanoate	1731-86-8	C12H24O2
Methyl Laurate	29972-79-0	C13H26O2
Methyl Tridecanoate	1731-88-0	C14H28O2
Methyl Myristate	124-10-7	C15H30O2
Methyl Myristoleate	56219-06-8	C15H28O2
Methyl Pentadecanoate	7132-64-1	C16H32O2
Methyl Pentadecenoate	91400-78-1	C16H30O2
Methyl Palmitate	112-39-0	C17H34O2
Methyl Palmitoleate	1120-25-8	C17H32O2
Methyl Heptadecanoate	1731-92-6	C18H36O2
Methyl Heptadecenoate	77745-60-9	C18H34O2
Methyl Stearate	112-61-8	C19H38O2
Methyl Elaidate	1937-62-8	C19H36O2
Methyl Oleate	112-62-9	C19H36O2
Methyl Linoelaidate	2566-97-4	C19H34O2
Methyl Linoleate	112-63-0	C19H34O2
Methyl Arachidate	1120-28-1	C21H42O2
Methyl Gamma Linolenate	16326-32-2	C19H32O2
Methyl 11-Eicosenoate	2390-09-02	C21H40O2
Methyl Linolenate	301-00-8	C19H32O2
Methyl Heneicosanoate	6064-90-0	C22H44O2
Methyl 11，14-Eicosadienoate	2463-02-07	C21H38O2
Methyl Behenate	929-77-1	C23H46O2
cis-8，11，14-Eicosatrienoic acid methyl ester	21061-10-9	C21H36O2
Methyl Erucate	1120-34-9	C23H44O2
Methyl 11，14，17-Eicosatrienoate	55682-88-7	C21H36O2
Methyl Tricosanoate	2433-97-8	C24H48O2
Methyl Arachidonate	2566-89-4	C21H34O2
Methyl Docosadienoate	61012-47-3	C23H42O2
Methyl Lignocerate	2442-49-1	C25H50O2
Methyl Eicosapentaenoate	2734-47-6	C21H32O2
Methyl Nervonate	2733-88-2	C25H48O2
Methyl Docosahexaenoate	301-01-9	C23H34O2
